# Supplementary material for: Genome-Wide SNP Linkage Mapping and QTL Analysis for Fiber Quality and Yield Traits in the Upland Cotton Recombinant Inbred Lines Population
Source: Front Plant Sci. 2016 Sep 8;7:1356. doi: 10.3389/fpls.2016.01356 (PMC5014859; doi:10.3389/fpls.2016.01356)
Supplement: Supplementary file 1 [file Table_1.XLSX]

## Sheet: Sheet1
Table S1 All SNP markers mapped in the upland cotton RIL population upland cotton RIL population
SNP marker	Position (cM)	Chromosome
i33646Gh	0	Chr01
i40884Gh	2.105	Chr01
i34473Gh	2.646	Chr01
i26930Gh	2.927	Chr01
i31090Gh	3.166	Chr01
i44808Gh	3.33	Chr01
i23440Gh	4.143	Chr01
i21210Gh	4.459	Chr01
i35065Gh	5.114	Chr01
i02543Gh	5.484	Chr01
i60883Gt	5.811	Chr01
i30624Gh	6.21	Chr01
i31143Gh	6.65	Chr01
i48104Gh	7.506	Chr01
i43956Gh	8.058	Chr01
i21823Gh	8.964	Chr01
i33013Gh	9.163	Chr01
i53010Gb	9.81	Chr01
i21390Gh	10.408	Chr01
i31992Gh	10.541	Chr01
i41337Gh	11.557	Chr01
i22232Gh	11.709	Chr01
i39650Gh	11.765	Chr01
i48009Gh	12.402	Chr01
i44111Gh	12.78	Chr01
i24433Gh	12.842	Chr01
i18374Gh	12.992	Chr01
i40667Gh	13.122	Chr01
i43196Gh	13.325	Chr01
i14520Gh	13.468	Chr01
i02201Gh	13.493	Chr01
i27043Gh	15.922	Chr01
i32863Gh	16.367	Chr01
i45431Gh	16.417	Chr01
i23944Gh	16.456	Chr01
i46188Gh	16.936	Chr01
i23810Gh	17.421	Chr01
i39024Gh	17.534	Chr01
i33072Gh	17.643	Chr01
i27102Gh	17.877	Chr01
i30221Gh	17.976	Chr01
i37135Gh	18.309	Chr01
i44800Gh	18.375	Chr01
i45912Gh	18.434	Chr01
i39025Gh	18.644	Chr01
i40898Gh	18.876	Chr01
i21919Gh	19.169	Chr01
i36540Gh	19.212	Chr01
i42799Gh	19.28	Chr01
i22823Gh	19.321	Chr01
i47599Gh	19.894	Chr01
i49208Gh	20.206	Chr01
i26929Gh	20.459	Chr01
i48454Gh	20.596	Chr01
i14519Gh	21.359	Chr01
i38692Gh	22.244	Chr01
i35930Gh	22.861	Chr01
i31117Gh	23.092	Chr01
i30614Gh	23.251	Chr01
i53496Gb	24.087	Chr01
i14664Gh	24.903	Chr01
i02994Gh	25.647	Chr01
i25056Gh	26.883	Chr01
i32268Gh	27.073	Chr01
i37343Gh	28.08	Chr01
i63224Gt	28.407	Chr01
i02415Gh	28.784	Chr01
i23213Gh	28.94	Chr01
i24266Gh	30.313	Chr01
i46854Gh	30.844	Chr01
i02725Gh	31.506	Chr01
i36727Gh	32.599	Chr01
i29532Gh	32.615	Chr01
i31952Gh	33.942	Chr01
i27693Gh	34.843	Chr01
i02298Gh	34.857	Chr01
i42430Gh	35.012	Chr01
i28543Gh	35.225	Chr01
i02297Gh	35.706	Chr01
i48068Gh	37.276	Chr01
i55243Gb	38.782	Chr01
i02295Gh	39.464	Chr01
i51783Gb	39.888	Chr01
i21520Gh	39.937	Chr01
i14552Gh	40.026	Chr01
i27864Gh	40.098	Chr01
i41742Gh	40.15	Chr01
i27801Gh	40.427	Chr01
i02715Gh	40.61	Chr01
i37932Gh	40.897	Chr01
i31455Gh	41.123	Chr01
i47522Gh	41.326	Chr01
i30264Gh	41.371	Chr01
i41723Gh	41.439	Chr01
i47173Gh	41.545	Chr01
i47036Gh	41.608	Chr01
i29753Gh	41.608	Chr01
i23867Gh	41.662	Chr01
i02245Gh	43.662	Chr01
i44115Gh	45.899	Chr01
i02457Gh	46.555	Chr01
i02767Gh	48.231	Chr01
i35574Gh	48.348	Chr01
i47578Gh	48.783	Chr01
i25005Gh	48.886	Chr01
i38867Gh	49.126	Chr01
i38924Gh	49.317	Chr01
i30107Gh	49.393	Chr01
i21744Gh	49.504	Chr01
i48279Gh	49.504	Chr01
i30373Gh	49.566	Chr01
i46877Gh	49.62	Chr01
i46554Gh	49.703	Chr01
i40501Gh	49.777	Chr01
i33776Gh	49.867	Chr01
i31438Gh	49.993	Chr01
i26341Gh	50.098	Chr01
i38670Gh	50.224	Chr01
i23077Gh	50.284	Chr01
i53518Gb	50.372	Chr01
i42019Gh	50.399	Chr01
i32637Gh	50.435	Chr01
i43672Gh	50.484	Chr01
i41894Gh	50.576	Chr01
i32458Gh	50.616	Chr01
i46768Gh	50.71	Chr01
i26978Gh	50.752	Chr01
i41418Gh	50.799	Chr01
i44978Gh	50.877	Chr01
i45902Gh	50.961	Chr01
i48434Gh	51.173	Chr01
i50770Gb	51.367	Chr01
i14597Gh	52.903	Chr01
i17680Gh	0	Chr02
i02755Gh	21.917	Chr02
i02726Gh	21.935	Chr02
i02761Gh	22.059	Chr02
i02712Gh	25.241	Chr02
i16954Gh	28.208	Chr02
i20804Gh	34.33	Chr02
i25191Gh	34.33	Chr02
i23763Gh	34.361	Chr02
i04125Gh	34.383	Chr02
i04106Gh	34.383	Chr02
i04135Gh	34.386	Chr02
i18644Gh	34.388	Chr02
i02523Gh	34.814	Chr02
i27649Gh	38.687	Chr02
i37873Gh	39.769	Chr02
i07205Gh	40.529	Chr02
i21706Gh	40.656	Chr02
i29668Gh	40.671	Chr02
i29877Gh	40.676	Chr02
i02702Gh	40.676	Chr02
i40160Gh	40.704	Chr02
i07208Gh	40.721	Chr02
i31106Gh	40.903	Chr02
i40159Gh	40.968	Chr02
i43421Gh	40.975	Chr02
i29787Gh	41.035	Chr02
i02304Gh	41.223	Chr02
i02301Gh	41.295	Chr02
i24299Gh	41.347	Chr02
i45356Gh	41.411	Chr02
i02703Gh	41.438	Chr02
i25430Gh	41.438	Chr02
i02718Gh	41.449	Chr02
i34498Gh	41.506	Chr02
i34543Gh	41.553	Chr02
i33219Gh	41.559	Chr02
i26231Gh	41.56	Chr02
i36239Gh	41.56	Chr02
i12859Gh	41.611	Chr02
i35794Gh	41.709	Chr02
i43905Gh	41.709	Chr02
i39898Gh	41.758	Chr02
i00201Gh	41.77	Chr02
i47342Gh	41.775	Chr02
i00446Gh	41.775	Chr02
i14626Gh	41.838	Chr02
i14627Gh	41.907	Chr02
i02481Gh	41.956	Chr02
i02369Gh	41.995	Chr02
i03458Gh	42.031	Chr02
i41948Gh	42.041	Chr02
i14649Gh	42.049	Chr02
i31653Gh	42.129	Chr02
i12816Gh	42.149	Chr02
i37452Gh	42.194	Chr02
i02492Gh	42.22	Chr02
i02493Gh	42.221	Chr02
i02497Gh	42.221	Chr02
i40208Gh	42.227	Chr02
i55186Gb	42.283	Chr02
i40955Gh	42.355	Chr02
i03457Gh	42.498	Chr02
i47290Gh	42.607	Chr02
i02371Gh	42.634	Chr02
i20919Gh	42.654	Chr02
i02367Gh	42.687	Chr02
i31133Gh	42.687	Chr02
i03459Gh	42.756	Chr02
i35897Gh	42.781	Chr02
i45361Gh	42.792	Chr02
i00219Gh	43.045	Chr02
i02302Gh	43.095	Chr02
i14592Gh	43.169	Chr02
i10466Gh	43.522	Chr02
i02990Gh	43.645	Chr02
i14776Gh	43.685	Chr02
i02258Gh	43.88	Chr02
i16398Gh	44.218	Chr02
i48134Gh	44.452	Chr02
i02758Gh	44.59	Chr02
i05624Gh	44.744	Chr02
i02723Gh	45.078	Chr02
i46092Gh	46.261	Chr02
i02729Gh	47.269	Chr02
i49496Gh	47.277	Chr02
i39133Gh	49.069	Chr02
i50665Gb	49.165	Chr02
i02546Gh	49.189	Chr02
i02554Gh	49.363	Chr02
i02563Gh	52.423	Chr02
i02328Gh	52.774	Chr02
i02246Gh	54.646	Chr02
i00463Gh	55.63	Chr02
i25397Gh	57.621	Chr02
i43238Gh	57.673	Chr02
i21849Gh	57.849	Chr02
i39651Gh	57.917	Chr02
i02432Gh	58.34	Chr02
i14623Gh	62.695	Chr02
i28841Gh	67.14	Chr02
i02544Gh	67.574	Chr02
i00890Gh	68.468	Chr02
i02271Gh	70.312	Chr02
i02276Gh	70.686	Chr02
i43470Gh	75.669	Chr02
i01044Gh	75.819	Chr02
i02242Gh	76.542	Chr02
i49488Gh	77.101	Chr02
i14841Gh	79.793	Chr02
i38985Gh	80.449	Chr02
i30800Gh	85.528	Chr02
i07717Gh	89.859	Chr02
i09654Gh	95.222	Chr02
i05699Gh	0	Chr03
i44203Gh	1.073	Chr03
i44741Gh	1.221	Chr03
i25735Gh	1.253	Chr03
i37945Gh	1.301	Chr03
i43041Gh	1.301	Chr03
i47673Gh	1.453	Chr03
i03466Gh	1.613	Chr03
i03416Gh	2.146	Chr03
i42053Gh	2.691	Chr03
i39897Gh	2.971	Chr03
i44545Gh	3.048	Chr03
i25691Gh	3.057	Chr03
i36090Gh	3.087	Chr03
i29741Gh	3.2	Chr03
i29922Gh	3.247	Chr03
i43309Gh	3.292	Chr03
i29727Gh	3.365	Chr03
i32258Gh	3.47	Chr03
i38932Gh	3.659	Chr03
i14899Gh	3.666	Chr03
i28564Gh	3.695	Chr03
i01032Gh	3.76	Chr03
i40274Gh	3.832	Chr03
i03415Gh	3.862	Chr03
i47151Gh	3.933	Chr03
i39378Gh	4.045	Chr03
i32322Gh	4.289	Chr03
i34758Gh	4.428	Chr03
i49377Gh	5.03	Chr03
i19058Gh	5.097	Chr03
i34200Gh	5.205	Chr03
i32361Gh	5.75	Chr03
i00583Gh	10.443	Chr03
i27670Gh	33.617	Chr03
i40392Gh	35.584	Chr03
i37911Gh	36.019	Chr03
i00971Gh	37.311	Chr03
i46613Gh	40.976	Chr03
i19000Gh	41.225	Chr03
i25449Gh	41.64	Chr03
i28133Gh	42.037	Chr03
i47657Gh	42.255	Chr03
i40264Gh	43.015	Chr03
i35903Gh	43.496	Chr03
i20966Gh	62.163	Chr03
i49177Gh	62.86	Chr03
i39896Gh	67.443	Chr03
i38338Gh	69.113	Chr03
i22169Gh	69.629	Chr03
i33635Gh	71.193	Chr03
i38704Gh	72.292	Chr03
i30069Gh	72.95	Chr03
i43226Gh	74.797	Chr03
i45963Gh	80.278	Chr03
i21218Gh	82.884	Chr03
i33340Gh	82.92	Chr03
i31859Gh	84.304	Chr03
i42939Gh	93.88	Chr03
i05394Gh	98.654	Chr03
i34191Gh	99.157	Chr03
i34163Gh	99.321	Chr03
i23640Gh	99.465	Chr03
i34190Gh	100.423	Chr03
i20709Gh	103.4	Chr03
i23313Gh	113.421	Chr03
i05514Gh	114.425	Chr03
i29314Gh	116.961	Chr03
i50068Gb	0	Chr04
i26515Gh	3.732	Chr04
i43091Gh	5.137	Chr04
i31054Gh	9.836	Chr04
i41405Gh	10.38	Chr04
i44575Gh	10.457	Chr04
i28424Gh	10.55	Chr04
i45240Gh	10.966	Chr04
i20890Gh	11.098	Chr04
i23740Gh	11.34	Chr04
i44542Gh	11.429	Chr04
i24758Gh	11.571	Chr04
i24786Gh	11.758	Chr04
i41322Gh	12.173	Chr04
i26534Gh	12.176	Chr04
i43949Gh	12.315	Chr04
i20968Gh	12.385	Chr04
i30676Gh	12.52	Chr04
i24787Gh	12.878	Chr04
i42539Gh	13.105	Chr04
i41085Gh	14.419	Chr04
i38159Gh	15.239	Chr04
i54584Gb	17.144	Chr04
i00135Gh	19.276	Chr04
i47058Gh	20.765	Chr04
i12784Gh	22.842	Chr04
i10502Gh	24.844	Chr04
i36496Gh	30.056	Chr04
i46763Gh	32.241	Chr04
i10499Gh	34.255	Chr04
i09053Gh	0	Chr05
i25837Gh	0.693	Chr05
i37484Gh	1.115	Chr05
i46287Gh	2.486	Chr05
i43315Gh	4.952	Chr05
i49326Gh	5.363	Chr05
i37198Gh	5.837	Chr05
i23461Gh	6.125	Chr05
i43323Gh	7.015	Chr05
i00261Gh	7.281	Chr05
i00599Gh	7.32	Chr05
i49013Gh	7.415	Chr05
i19576Gh	8.081	Chr05
i20159Gh	8.889	Chr05
i29444Gh	9.322	Chr05
i29290Gh	9.584	Chr05
i38565Gh	9.586	Chr05
i36865Gh	10.065	Chr05
i28351Gh	10.153	Chr05
i17756Gh	10.33	Chr05
i45777Gh	10.905	Chr05
i25259Gh	11.2	Chr05
i21516Gh	11.828	Chr05
i26162Gh	11.829	Chr05
i44670Gh	12.036	Chr05
i41875Gh	12.246	Chr05
i23000Gh	12.355	Chr05
i45091Gh	12.609	Chr05
i26290Gh	12.647	Chr05
i46433Gh	12.81	Chr05
i26271Gh	13.018	Chr05
i09437Gh	13.48	Chr05
i43298Gh	13.839	Chr05
i09498Gh	13.892	Chr05
i00669Gh	13.905	Chr05
i23851Gh	14.049	Chr05
i20957Gh	14.126	Chr05
i22338Gh	14.583	Chr05
i00186Gh	14.99	Chr05
i09497Gh	15.227	Chr05
i35761Gh	16.577	Chr05
i09052Gh	20.105	Chr05
i09051Gh	20.24	Chr05
i47720Gh	20.742	Chr05
i37479Gh	26.092	Chr05
i53001Gb	26.831	Chr05
i08984Gh	30.032	Chr05
i09098Gh	30.048	Chr05
i40932Gh	30.068	Chr05
i21763Gh	30.463	Chr05
i40771Gh	30.842	Chr05
i00408Gh	31.837	Chr05
i12465Gh	31.909	Chr05
i12459Gh	32.243	Chr05
i16543Gh	32.386	Chr05
i22374Gh	36.131	Chr05
i47176Gh	36.431	Chr05
i21053Gh	36.591	Chr05
i00670Gh	36.837	Chr05
i42655Gh	36.968	Chr05
i44563Gh	37.044	Chr05
i21675Gh	37.089	Chr05
i12651Gh	37.504	Chr05
i25053Gh	37.884	Chr05
i41469Gh	38.007	Chr05
i29006Gh	38.218	Chr05
i19535Gh	38.828	Chr05
i28578Gh	39.007	Chr05
i09474Gh	39.241	Chr05
i00604Gh	39.345	Chr05
i12660Gh	39.472	Chr05
i08947Gh	39.655	Chr05
i12654Gh	39.766	Chr05
i38422Gh	39.826	Chr05
i12470Gh	39.866	Chr05
i08988Gh	39.969	Chr05
i45534Gh	40.006	Chr05
i08986Gh	40.012	Chr05
i09389Gh	40.025	Chr05
i00869Gh	40.131	Chr05
i51892Gb	40.167	Chr05
i43296Gh	40.236	Chr05
i38198Gh	40.3	Chr05
i12475Gh	40.363	Chr05
i09428Gh	40.366	Chr05
i21245Gh	40.374	Chr05
i00964Gh	40.674	Chr05
i24593Gh	40.825	Chr05
i39723Gh	41.23	Chr05
i49540Gh	41.32	Chr05
i12396Gh	41.519	Chr05
i16671Gh	42.213	Chr05
i50580Gb	42.921	Chr05
i09071Gh	43.173	Chr05
i53822Gb	44.063	Chr05
i29825Gh	44.355	Chr05
i01144Gh	45.251	Chr05
i19536Gh	45.585	Chr05
i38533Gh	46.203	Chr05
i34179Gh	46.688	Chr05
i29159Gh	46.836	Chr05
i00341Gh	46.874	Chr05
i34270Gh	47.153	Chr05
i29824Gh	47.447	Chr05
i00176Gh	47.47	Chr05
i31875Gh	47.552	Chr05
i09003Gh	47.733	Chr05
i45318Gh	48.253	Chr05
i16666Gh	49.978	Chr05
i09095Gh	50.746	Chr05
i09083Gh	51.559	Chr05
i51323Gb	51.664	Chr05
i09087Gh	51.702	Chr05
i22016Gh	52.089	Chr05
i46446Gh	52.259	Chr05
i64389Gm	52.573	Chr05
i48057Gh	53.071	Chr05
i51309Gb	54.061	Chr05
i63284Gt	54.305	Chr05
i09147Gh	54.82	Chr05
i42098Gh	55.157	Chr05
i16608Gh	55.453	Chr05
i55339Gb	56.395	Chr05
i54047Gb	56.743	Chr05
i00180Gh	57.723	Chr05
i20652Gh	58.164	Chr05
i52021Gb	58.916	Chr05
i52543Gb	59.632	Chr05
i35080Gh	60.499	Chr05
i35017Gh	61.267	Chr05
i09236Gh	62.814	Chr05
i37142Gh	63.074	Chr05
i48326Gh	65.633	Chr05
i41670Gh	69.282	Chr05
i16690Gh	69.803	Chr05
i06039Gh	0	Chr06
i30129Gh	3.354	Chr06
i06111Gh	7.26	Chr06
i06061Gh	8.741	Chr06
i05824Gh	10.127	Chr06
i05823Gh	10.167	Chr06
i36685Gh	10.196	Chr06
i05827Gh	10.209	Chr06
i45441Gh	10.288	Chr06
i36390Gh	12.566	Chr06
i06110Gh	13.431	Chr06
i19214Gh	14.088	Chr06
i31843Gh	15.754	Chr06
i43320Gh	17.831	Chr06
i35309Gh	18.269	Chr06
i06236Gh	18.68	Chr06
i43355Gh	18.724	Chr06
i22608Gh	19.314	Chr06
i06067Gh	21.248	Chr06
i21566Gh	21.324	Chr06
i26917Gh	23.608	Chr06
i06526Gh	26.79	Chr06
i14061Gh	27.863	Chr06
i34827Gh	29.825	Chr06
i15830Gh	33.657	Chr06
i06036Gh	33.938	Chr06
i06037Gh	35.026	Chr06
i06505Gh	37.048	Chr06
i23722Gh	40.886	Chr06
i37862Gh	46.208	Chr06
i06396Gh	50.852	Chr06
i06056Gh	56.763	Chr06
i32739Gh	0	Chr07
i37773Gh	4.147	Chr07
i30640Gh	6.33	Chr07
i24917Gh	7.363	Chr07
i26814Gh	10.303	Chr07
i38656Gh	10.516	Chr07
i27877Gh	10.542	Chr07
i22778Gh	10.661	Chr07
i38655Gh	10.797	Chr07
i30959Gh	11.738	Chr07
i26935Gh	11.851	Chr07
i36148Gh	11.899	Chr07
i27188Gh	11.968	Chr07
i24779Gh	11.987	Chr07
i37034Gh	12.005	Chr07
i46089Gh	12.012	Chr07
i36982Gh	12.135	Chr07
i33790Gh	12.341	Chr07
i00625Gh	12.798	Chr07
i46540Gh	14.647	Chr07
i01765Gh	18.952	Chr07
i30139Gh	19.313	Chr07
i01696Gh	19.804	Chr07
i57601Gb	21.938	Chr07
i01453Gh	22.155	Chr07
i33174Gh	24.456	Chr07
i01631Gh	26.363	Chr07
i36523Gh	27.804	Chr07
i01632Gh	28.093	Chr07
i38586Gh	29.42	Chr07
i26820Gh	30.561	Chr07
i66007Ga	34.453	Chr07
i42900Gh	34.829	Chr07
i21721Gh	35.1	Chr07
i39888Gh	38.127	Chr07
i29789Gh	38.207	Chr07
i42914Gh	39.529	Chr07
i34772Gh	39.994	Chr07
i43291Gh	40.378	Chr07
i22256Gh	41.584	Chr07
i27931Gh	41.874	Chr07
i24922Gh	42.109	Chr07
i38925Gh	42.109	Chr07
i30063Gh	42.258	Chr07
i31265Gh	42.276	Chr07
i36434Gh	42.655	Chr07
i37856Gh	43.066	Chr07
i22038Gh	43.449	Chr07
i22167Gh	43.708	Chr07
i39825Gh	44.23	Chr07
i53038Gb	44.558	Chr07
i53484Gb	44.569	Chr07
i35445Gh	44.962	Chr07
i13943Gh	45.383	Chr07
i27150Gh	45.615	Chr07
i01582Gh	46.656	Chr07
i01587Gh	46.656	Chr07
i01596Gh	46.67	Chr07
i01694Gh	47.615	Chr07
i01651Gh	48.759	Chr07
i01602Gh	50.297	Chr07
i01611Gh	50.325	Chr07
i27926Gh	51.296	Chr07
i21938Gh	51.308	Chr07
i01703Gh	51.341	Chr07
i01787Gh	52.12	Chr07
i50051Gb	52.247	Chr07
i01629Gh	53.337	Chr07
i14398Gh	59.314	Chr07
i01824Gh	67.027	Chr07
i63682Gm	0	Chr08
i37825Gh	3.721	Chr08
i31145Gh	4.983	Chr08
i40270Gh	6.409	Chr08
i39880Gh	6.437	Chr08
i21197Gh	6.67	Chr08
i43093Gh	6.795	Chr08
i36856Gh	6.798	Chr08
i30784Gh	6.835	Chr08
i43092Gh	6.845	Chr08
i26002Gh	6.889	Chr08
i36857Gh	6.905	Chr08
i23877Gh	6.971	Chr08
i30785Gh	7.074	Chr08
i40271Gh	7.124	Chr08
i32404Gh	7.65	Chr08
i43265Gh	8.725	Chr08
i43203Gh	9.699	Chr08
i24295Gh	9.934	Chr08
i00234Gh	10.138	Chr08
i04570Gh	14.703	Chr08
i04506Gh	15.035	Chr08
i15160Gh	15.399	Chr08
i04490Gh	15.476	Chr08
i04572Gh	16.298	Chr08
i00540Gh	16.653	Chr08
i25482Gh	19.744	Chr08
i25868Gh	20.382	Chr08
i36079Gh	21.513	Chr08
i04573Gh	22.871	Chr08
i26219Gh	23.865	Chr08
i32773Gh	25.561	Chr08
i15163Gh	27.202	Chr08
i04566Gh	28.634	Chr08
i54149Gb	29.12	Chr08
i00217Gh	30.577	Chr08
i42167Gh	30.848	Chr08
i62711Gt	31.899	Chr08
i04772Gh	32.176	Chr08
i04635Gh	32.301	Chr08
i45703Gh	33.349	Chr08
i21391Gh	33.728	Chr08
i21868Gh	33.776	Chr08
i39869Gh	33.844	Chr08
i38800Gh	33.844	Chr08
i24456Gh	33.846	Chr08
i49166Gh	33.865	Chr08
i23819Gh	33.894	Chr08
i39807Gh	33.926	Chr08
i20876Gh	33.978	Chr08
i29094Gh	33.985	Chr08
i22643Gh	33.985	Chr08
i30651Gh	34.002	Chr08
i27928Gh	34.043	Chr08
i34204Gh	34.051	Chr08
i30917Gh	34.051	Chr08
i37603Gh	34.051	Chr08
i35540Gh	34.051	Chr08
i34236Gh	34.056	Chr08
i34205Gh	34.059	Chr08
i26630Gh	34.06	Chr08
i31104Gh	34.063	Chr08
i21731Gh	34.063	Chr08
i32395Gh	34.072	Chr08
i29828Gh	34.077	Chr08
i28086Gh	34.113	Chr08
i35522Gh	34.138	Chr08
i32978Gh	34.138	Chr08
i38602Gh	34.167	Chr08
i44380Gh	34.239	Chr08
i34110Gh	34.24	Chr08
i27762Gh	34.24	Chr08
i45654Gh	34.24	Chr08
i24457Gh	34.24	Chr08
i40810Gh	34.24	Chr08
i42760Gh	34.24	Chr08
i24793Gh	34.24	Chr08
i25041Gh	34.24	Chr08
i26418Gh	34.266	Chr08
i37698Gh	34.266	Chr08
i42906Gh	34.27	Chr08
i37697Gh	34.345	Chr08
i22189Gh	34.353	Chr08
i25763Gh	34.354	Chr08
i30180Gh	34.462	Chr08
i34840Gh	34.569	Chr08
i49124Gh	34.638	Chr08
i29359Gh	34.692	Chr08
i38423Gh	34.736	Chr08
i04515Gh	34.816	Chr08
i32774Gh	34.872	Chr08
i44841Gh	34.892	Chr08
i25791Gh	35.167	Chr08
i30195Gh	35.175	Chr08
i52210Gb	35.634	Chr08
i04557Gh	35.917	Chr08
i15193Gh	35.925	Chr08
i04565Gh	36.022	Chr08
i27819Gh	36.106	Chr08
i64062Gm	36.437	Chr08
i61605Gt	36.442	Chr08
i55121Gb	36.442	Chr08
i43992Gh	36.595	Chr08
i40070Gh	37.122	Chr08
i15119Gh	37.413	Chr08
i44522Gh	37.945	Chr08
i04524Gh	37.985	Chr08
i01126Gh	48.553	Chr08
i04719Gh	56.774	Chr08
i40221Gh	0	Chr09
i15598Gh	1.756	Chr09
i50203Gb	1.797	Chr09
i25689Gh	4.658	Chr09
i17373Gh	8.981	Chr09
i44872Gh	9.664	Chr09
i05758Gh	9.859	Chr09
i19700Gh	10.175	Chr09
i37351Gh	10.359	Chr09
i40336Gh	10.934	Chr09
i07864Gh	15.383	Chr09
i44757Gh	17.752	Chr09
i50078Gb	18.103	Chr09
i33003Gh	18.328	Chr09
i08331Gh	18.935	Chr09
i40044Gh	19.307	Chr09
i05712Gh	19.453	Chr09
i48103Gh	20.728	Chr09
i04633Gh	21.383	Chr09
i15213Gh	21.436	Chr09
i25759Gh	21.965	Chr09
i03659Gh	22.172	Chr09
i35107Gh	23.42	Chr09
i16483Gh	23.992	Chr09
i62976Gt	24.524	Chr09
i05664Gh	24.545	Chr09
i08801Gh	25.028	Chr09
i40760Gh	25.238	Chr09
i08576Gh	25.794	Chr09
i32691Gh	26.557	Chr09
i44250Gh	26.557	Chr09
i44602Gh	26.718	Chr09
i44330Gh	26.728	Chr09
i56234Gb	26.728	Chr09
i22754Gh	26.728	Chr09
i42236Gh	26.728	Chr09
i33108Gh	26.728	Chr09
i39964Gh	26.746	Chr09
i47655Gh	26.827	Chr09
i01011Gh	27.318	Chr09
i03502Gh	27.486	Chr09
i10636Gh	27.506	Chr09
i05720Gh	27.735	Chr09
i06858Gh	28.17	Chr09
i05810Gh	28.174	Chr09
i05840Gh	28.309	Chr09
i06859Gh	28.396	Chr09
i43170Gh	28.569	Chr09
i43900Gh	28.66	Chr09
i48060Gh	28.734	Chr09
i43374Gh	28.846	Chr09
i03479Gh	28.999	Chr09
i41382Gh	29.075	Chr09
i34493Gh	29.075	Chr09
i25699Gh	29.178	Chr09
i32248Gh	29.184	Chr09
i25188Gh	29.211	Chr09
i21242Gh	29.349	Chr09
i34941Gh	29.372	Chr09
i31810Gh	29.472	Chr09
i39645Gh	29.587	Chr09
i15634Gh	29.724	Chr09
i42931Gh	29.77	Chr09
i44156Gh	29.913	Chr09
i14935Gh	30.076	Chr09
i35007Gh	30.2	Chr09
i41260Gh	30.242	Chr09
i00732Gh	30.257	Chr09
i16091Gh	30.362	Chr09
i39622Gh	30.482	Chr09
i00142Gh	30.722	Chr09
i19386Gh	30.73	Chr09
i18662Gh	30.738	Chr09
i40707Gh	30.769	Chr09
i39335Gh	31.089	Chr09
i38554Gh	31.089	Chr09
i43256Gh	31.429	Chr09
i19084Gh	31.439	Chr09
i23159Gh	31.815	Chr09
i40112Gh	32.317	Chr09
i36196Gh	32.684	Chr09
i47527Gh	32.941	Chr09
i06193Gh	33.642	Chr09
i36007Gh	33.83	Chr09
i62860Gt	34.131	Chr09
i06176Gh	34.192	Chr09
i46196Gh	34.514	Chr09
i44939Gh	34.528	Chr09
i29474Gh	34.603	Chr09
i25311Gh	34.624	Chr09
i03637Gh	34.651	Chr09
i11677Gh	35.3	Chr09
i11676Gh	35.3	Chr09
i11678Gh	35.3	Chr09
i46184Gh	35.501	Chr09
i39433Gh	35.871	Chr09
i06090Gh	37.659	Chr09
i52130Gb	38.745	Chr09
i02309Gh	39.264	Chr09
i10438Gh	39.547	Chr09
i08573Gh	40.044	Chr09
i30018Gh	41.135	Chr09
i03540Gh	41.264	Chr09
i22653Gh	41.725	Chr09
i32187Gh	41.759	Chr09
i00715Gh	42.398	Chr09
i46552Gh	43.928	Chr09
i24387Gh	45.112	Chr09
i36372Gh	46.237	Chr09
i26826Gh	46.383	Chr09
i33836Gh	46.475	Chr09
i32479Gh	47.066	Chr09
i05402Gh	47.45	Chr09
i46828Gh	47.572	Chr09
i23622Gh	47.734	Chr09
i41596Gh	48.439	Chr09
i35660Gh	48.624	Chr09
i08546Gh	49.564	Chr09
i35858Gh	49.736	Chr09
i03687Gh	50.175	Chr09
i27468Gh	50.627	Chr09
i02498Gh	51.303	Chr09
i08445Gh	51.626	Chr09
i31156Gh	52.142	Chr09
i18943Gh	52.299	Chr09
i06281Gh	52.412	Chr09
i08447Gh	52.578	Chr09
i07773Gh	52.888	Chr09
i03523Gh	52.959	Chr09
i15768Gh	53.489	Chr09
i18484Gh	54.289	Chr09
i29408Gh	54.726	Chr09
i03595Gh	55.28	Chr09
i02527Gh	55.511	Chr09
i08720Gh	55.846	Chr09
i15489Gh	57.151	Chr09
i43963Gh	57.611	Chr09
i24928Gh	57.709	Chr09
i22655Gh	58.013	Chr09
i22037Gh	58.453	Chr09
i52208Gb	58.971	Chr09
i05874Gh	59.466	Chr09
i05194Gh	61.386	Chr09
i04639Gh	61.821	Chr09
i05259Gh	61.948	Chr09
i31654Gh	62.106	Chr09
i11844Gh	62.273	Chr09
i14723Gh	63.718	Chr09
i49158Gh	63.771	Chr09
i00393Gh	65.277	Chr09
i04801Gh	70.002	Chr09
i02780Gh	71.943	Chr09
i13453Gh	73.136	Chr09
i13460Gh	73.299	Chr09
i18010Gh	73.409	Chr09
i05825Gh	74.996	Chr09
i14639Gh	76.993	Chr09
i47965Gh	78.396	Chr09
i03487Gh	80.108	Chr09
i15161Gh	87.428	Chr09
i13502Gh	89.338	Chr09
i25039Gh	99.898	Chr09
i43940Gh	0	Chr10
i25267Gh	13.157	Chr10
i30274Gh	34.379	Chr10
i38146Gh	34.382	Chr10
i12097Gh	35.058	Chr10
i22401Gh	35.39	Chr10
i31196Gh	35.473	Chr10
i47750Gh	35.701	Chr10
i27166Gh	35.838	Chr10
i21207Gh	36.033	Chr10
i24847Gh	36.093	Chr10
i45101Gh	36.257	Chr10
i42271Gh	36.31	Chr10
i32686Gh	36.335	Chr10
i37965Gh	36.438	Chr10
i00311Gh	36.479	Chr10
i00413Gh	36.748	Chr10
i31961Gh	36.782	Chr10
i40792Gh	36.824	Chr10
i28705Gh	36.916	Chr10
i21650Gh	36.923	Chr10
i21407Gh	37.029	Chr10
i30870Gh	37.135	Chr10
i12260Gh	37.346	Chr10
i12268Gh	37.647	Chr10
i43754Gh	37.984	Chr10
i32655Gh	38.152	Chr10
i38186Gh	38.2	Chr10
i11502Gh	41.697	Chr10
i26780Gh	44.527	Chr10
i33011Gh	47.139	Chr10
i22938Gh	53.06	Chr10
i35169Gh	53.105	Chr10
i11724Gh	56.077	Chr10
i00538Gh	56.61	Chr10
i22625Gh	62.942	Chr10
i22107Gh	65.724	Chr10
i43125Gh	69.074	Chr10
i52789Gb	0	Chr11
i07420Gh	2.288	Chr11
i21950Gh	2.47	Chr11
i37746Gh	3.004	Chr11
i40979Gh	3.245	Chr11
i42195Gh	3.457	Chr11
i32411Gh	3.713	Chr11
i37713Gh	3.807	Chr11
i23321Gh	3.85	Chr11
i22895Gh	3.959	Chr11
i39104Gh	3.997	Chr11
i29150Gh	3.997	Chr11
i07351Gh	4.004	Chr11
i29151Gh	4.029	Chr11
i32628Gh	4.069	Chr11
i39541Gh	4.129	Chr11
i00731Gh	4.164	Chr11
i29327Gh	4.266	Chr11
i07207Gh	4.487	Chr11
i46027Gh	4.488	Chr11
i07416Gh	4.489	Chr11
i50657Gb	4.679	Chr11
i29228Gh	4.795	Chr11
i38946Gh	4.814	Chr11
i33855Gh	4.991	Chr11
i07729Gh	5.327	Chr11
i43823Gh	5.731	Chr11
i07725Gh	5.825	Chr11
i47377Gh	5.959	Chr11
i07545Gh	6.445	Chr11
i35272Gh	6.559	Chr11
i07546Gh	6.758	Chr11
i15894Gh	6.829	Chr11
i07524Gh	8.011	Chr11
i07696Gh	8.809	Chr11
i47563Gh	9.798	Chr11
i01036Gh	14.202	Chr11
i07468Gh	15.063	Chr11
i00403Gh	18.668	Chr11
i36064Gh	19.913	Chr11
i44818Gh	20.023	Chr11
i07163Gh	24.856	Chr11
i56975Gb	25.034	Chr11
i20872Gh	25.231	Chr11
i40251Gh	33.301	Chr11
i07190Gh	35.496	Chr11
i43181Gh	39.638	Chr11
i16165Gh	41.463	Chr11
i40974Gh	0	Chr12
i48211Gh	16.184	Chr12
i08075Gh	47.933	Chr12
i08275Gh	48.888	Chr12
i16368Gh	50.204	Chr12
i08337Gh	50.718	Chr12
i32252Gh	51.081	Chr12
i33566Gh	51.28	Chr12
i08322Gh	51.774	Chr12
i42822Gh	51.774	Chr12
i37838Gh	51.774	Chr12
i25940Gh	51.774	Chr12
i46260Gh	52.018	Chr12
i36891Gh	52.375	Chr12
i52799Gb	52.714	Chr12
i17985Gh	0	Chr13
i12984Gh	0.423	Chr13
i00348Gh	0.44	Chr13
i12967Gh	0.48	Chr13
i46131Gh	0.723	Chr13
i30871Gh	0.761	Chr13
i13802Gh	0.785	Chr13
i13447Gh	0.822	Chr13
i24981Gh	0.909	Chr13
i13815Gh	0.921	Chr13
i13399Gh	0.921	Chr13
i22596Gh	0.994	Chr13
i13797Gh	1.019	Chr13
i54272Gb	1.049	Chr13
i36716Gh	1.055	Chr13
i12963Gh	1.108	Chr13
i37356Gh	1.122	Chr13
i13005Gh	1.184	Chr13
i27873Gh	1.198	Chr13
i33842Gh	1.225	Chr13
i36193Gh	1.248	Chr13
i38495Gh	1.273	Chr13
i49383Gh	1.311	Chr13
i12961Gh	1.317	Chr13
i28518Gh	1.323	Chr13
i33030Gh	1.329	Chr13
i13360Gh	1.369	Chr13
i37159Gh	1.375	Chr13
i20232Gh	1.424	Chr13
i31558Gh	1.433	Chr13
i21833Gh	1.461	Chr13
i12958Gh	1.482	Chr13
i27060Gh	1.505	Chr13
i25581Gh	1.531	Chr13
i42214Gh	1.533	Chr13
i69207Gl	1.588	Chr13
i38964Gh	1.609	Chr13
i13184Gh	1.627	Chr13
i00991Gh	1.636	Chr13
i13871Gh	1.662	Chr13
i48022Gh	1.687	Chr13
i44686Gh	1.713	Chr13
i39265Gh	1.745	Chr13
i20282Gh	1.803	Chr13
i35627Gh	1.822	Chr13
i35322Gh	1.866	Chr13
i45804Gh	1.892	Chr13
i24925Gh	1.924	Chr13
i20747Gh	1.953	Chr13
i32358Gh	1.969	Chr13
i43600Gh	2.013	Chr13
i32903Gh	2.054	Chr13
i20308Gh	2.069	Chr13
i22545Gh	2.115	Chr13
i32232Gh	2.129	Chr13
i37261Gh	2.161	Chr13
i45907Gh	2.191	Chr13
i13457Gh	2.289	Chr13
i13317Gh	2.314	Chr13
i45550Gh	2.385	Chr13
i22550Gh	2.422	Chr13
i10214Gh	2.431	Chr13
i37009Gh	2.444	Chr13
i20303Gh	2.49	Chr13
i13121Gh	2.49	Chr13
i36436Gh	2.492	Chr13
i33138Gh	2.601	Chr13
i28698Gh	2.621	Chr13
i20794Gh	2.63	Chr13
i21917Gh	2.708	Chr13
i23278Gh	2.724	Chr13
i24437Gh	2.757	Chr13
i13195Gh	2.797	Chr13
i30657Gh	2.914	Chr13
i32205Gh	2.922	Chr13
i36720Gh	2.944	Chr13
i02117Gh	2.997	Chr13
i42344Gh	3.024	Chr13
i18352Gh	3.027	Chr13
i35862Gh	3.032	Chr13
i13284Gh	3.041	Chr13
i23991Gh	3.06	Chr13
i22720Gh	3.064	Chr13
i24817Gh	3.066	Chr13
i18353Gh	3.071	Chr13
i21340Gh	3.072	Chr13
i45451Gh	3.074	Chr13
i24933Gh	3.08	Chr13
i39785Gh	3.083	Chr13
i47493Gh	3.084	Chr13
i38207Gh	3.095	Chr13
i43198Gh	3.142	Chr13
i21964Gh	3.168	Chr13
i38372Gh	3.172	Chr13
i49480Gh	3.199	Chr13
i22891Gh	3.202	Chr13
i21309Gh	3.226	Chr13
i28767Gh	3.243	Chr13
i36644Gh	3.246	Chr13
i33527Gh	3.253	Chr13
i47267Gh	3.26	Chr13
i35037Gh	3.305	Chr13
i36229Gh	3.313	Chr13
i40970Gh	3.335	Chr13
i27806Gh	3.339	Chr13
i35256Gh	3.347	Chr13
i46211Gh	3.426	Chr13
i24557Gh	3.578	Chr13
i42993Gh	3.601	Chr13
i38023Gh	3.605	Chr13
i20669Gh	3.665	Chr13
i34900Gh	3.767	Chr13
i41290Gh	3.858	Chr13
i35121Gh	3.905	Chr13
i24988Gh	4.002	Chr13
i28462Gh	4.126	Chr13
i37815Gh	4.241	Chr13
i24592Gh	4.33	Chr13
i39428Gh	4.358	Chr13
i13499Gh	4.422	Chr13
i23021Gh	4.503	Chr13
i13077Gh	4.578	Chr13
i13332Gh	4.705	Chr13
i32868Gh	4.81	Chr13
i23430Gh	4.811	Chr13
i37798Gh	4.853	Chr13
i22760Gh	5.001	Chr13
i33892Gh	5.134	Chr13
i43231Gh	5.264	Chr13
i18115Gh	5.285	Chr13
i13517Gh	5.482	Chr13
i51950Gb	5.528	Chr13
i00484Gh	5.541	Chr13
i26485Gh	5.744	Chr13
i00720Gh	5.834	Chr13
i22158Gh	5.96	Chr13
i28378Gh	6.149	Chr13
i22691Gh	6.423	Chr13
i13498Gh	6.653	Chr13
i37074Gh	6.774	Chr13
i38016Gh	7.371	Chr13
i45163Gh	8.36	Chr13
i30934Gh	13.417	Chr13
i18151Gh	20.556	Chr13
i32650Gh	23.396	Chr13
i13079Gh	23.663	Chr13
i36296Gh	26.499	Chr13
i46213Gh	26.629	Chr13
i48089Gh	26.851	Chr13
i31743Gh	27.56	Chr13
i45236Gh	27.718	Chr13
i41843Gh	27.794	Chr13
i43392Gh	28.038	Chr13
i28969Gh	28.391	Chr13
i42341Gh	28.683	Chr13
i30994Gh	28.712	Chr13
i23966Gh	28.793	Chr13
i46291Gh	29.048	Chr13
i29670Gh	29.373	Chr13
i26914Gh	29.406	Chr13
i45708Gh	29.446	Chr13
i44762Gh	29.452	Chr13
i25947Gh	29.634	Chr13
i24929Gh	29.874	Chr13
i13848Gh	30.157	Chr13
i27668Gh	30.201	Chr13
i32083Gh	30.643	Chr13
i36415Gh	32.401	Chr13
i62433Gt	33.416	Chr13
i18150Gh	33.786	Chr13
i37089Gh	33.793	Chr13
i41278Gh	35.249	Chr13
i23838Gh	35.524	Chr13
i21879Gh	36.141	Chr13
i43366Gh	36.212	Chr13
i38843Gh	36.327	Chr13
i39000Gh	36.405	Chr13
i23192Gh	36.457	Chr13
i41568Gh	36.485	Chr13
i43273Gh	36.488	Chr13
i32229Gh	36.552	Chr13
i13308Gh	36.583	Chr13
i28738Gh	36.591	Chr13
i22485Gh	36.653	Chr13
i23032Gh	36.655	Chr13
i36190Gh	36.662	Chr13
i28737Gh	36.662	Chr13
i28519Gh	36.664	Chr13
i58410Gb	36.668	Chr13
i28227Gh	36.676	Chr13
i37574Gh	36.686	Chr13
i22353Gh	36.7	Chr13
i37174Gh	36.701	Chr13
i49098Gh	36.702	Chr13
i27111Gh	36.71	Chr13
i26496Gh	36.751	Chr13
i24916Gh	36.796	Chr13
i23839Gh	36.874	Chr13
i39661Gh	36.948	Chr13
i45718Gh	37.1	Chr13
i26785Gh	37.335	Chr13
i22432Gh	37.368	Chr13
i20750Gh	37.49	Chr13
i27775Gh	37.547	Chr13
i42300Gh	37.645	Chr13
i27155Gh	37.745	Chr13
i36298Gh	37.943	Chr13
i33841Gh	38.355	Chr13
i13635Gh	38.717	Chr13
i20297Gh	38.867	Chr13
i32206Gh	39.18	Chr13
i37629Gh	39.281	Chr13
i46668Gh	39.295	Chr13
i00187Gh	40.081	Chr13
i42393Gh	40.198	Chr13
i42046Gh	40.69	Chr13
i42844Gh	40.931	Chr13
i38620Gh	41.531	Chr13
i50955Gb	41.981	Chr13
i30992Gh	42.441	Chr13
i49771Gh	43.243	Chr13
i49487Gh	44.104	Chr13
i13299Gh	44.343	Chr13
i35111Gh	45.14	Chr13
i13049Gh	45.503	Chr13
i47751Gh	45.995	Chr13
i13061Gh	46.489	Chr13
i49618Gh	47.518	Chr13
i20979Gh	48.917	Chr13
i26788Gh	49.285	Chr13
i32191Gh	49.423	Chr13
i46212Gh	49.875	Chr13
i13740Gh	50.404	Chr13
i09588Gh	50.428	Chr13
i25788Gh	50.803	Chr13
i17897Gh	51.059	Chr13
i29479Gh	51.318	Chr13
i13832Gh	52.532	Chr13
i25007Gh	53.394	Chr13
i21560Gh	54.201	Chr13
i46408Gh	55.213	Chr13
i12964Gh	59.076	Chr13
i29310Gh	61.565	Chr13
i00241Gh	68.756	Chr13
i05593Gh	0	Chr14
i05537Gh	0.503	Chr14
i05536Gh	0.621	Chr14
i15536Gh	0.644	Chr14
i24544Gh	1.058	Chr14
i05487Gh	1.917	Chr14
i05482Gh	1.954	Chr14
i18840Gh	4.406	Chr14
i04837Gh	4.553	Chr14
i04861Gh	4.803	Chr14
i04858Gh	4.955	Chr14
i04857Gh	4.966	Chr14
i04862Gh	4.978	Chr14
i15284Gh	5.2	Chr14
i22641Gh	5.244	Chr14
i48509Gh	6.629	Chr14
i35889Gh	6.673	Chr14
i00458Gh	7.831	Chr14
i04886Gh	8.112	Chr14
i32457Gh	9.052	Chr14
i05711Gh	9.093	Chr14
i05716Gh	9.278	Chr14
i46775Gh	9.515	Chr14
i43468Gh	11.082	Chr14
i04920Gh	11.549	Chr14
i23013Gh	12.737	Chr14
i42774Gh	13.779	Chr14
i29515Gh	14.151	Chr14
i15343Gh	14.69	Chr14
i31037Gh	15.819	Chr14
i21369Gh	17.969	Chr14
i04874Gh	18.403	Chr14
i42410Gh	18.83	Chr14
i04916Gh	18.875	Chr14
i15345Gh	19.809	Chr14
i18849Gh	20.521	Chr14
i05024Gh	20.921	Chr14
i00465Gh	21.229	Chr14
i25374Gh	21.398	Chr14
i40777Gh	21.586	Chr14
i04944Gh	21.67	Chr14
i31263Gh	21.807	Chr14
i39027Gh	22.117	Chr14
i15340Gh	22.195	Chr14
i43206Gh	23.271	Chr14
i05008Gh	23.298	Chr14
i05007Gh	23.495	Chr14
i34657Gh	24.01	Chr14
i15375Gh	24.696	Chr14
i05040Gh	26.214	Chr14
i40518Gh	28.686	Chr14
i31578Gh	29.469	Chr14
i35260Gh	29.504	Chr14
i35101Gh	30.116	Chr14
i37695Gh	30.163	Chr14
i22218Gh	30.21	Chr14
i38164Gh	30.258	Chr14
i38921Gh	30.335	Chr14
i04834Gh	30.351	Chr14
i44975Gh	30.391	Chr14
i40880Gh	30.457	Chr14
i34413Gh	30.521	Chr14
i35519Gh	30.591	Chr14
i46356Gh	30.687	Chr14
i43897Gh	30.696	Chr14
i46503Gh	30.7	Chr14
i35489Gh	30.731	Chr14
i21264Gh	30.819	Chr14
i43013Gh	30.884	Chr14
i21167Gh	30.942	Chr14
i44046Gh	31.027	Chr14
i05195Gh	31.038	Chr14
i22478Gh	31.047	Chr14
i25343Gh	31.052	Chr14
i66845Ga	31.087	Chr14
i42889Gh	31.153	Chr14
i34918Gh	31.215	Chr14
i05256Gh	31.332	Chr14
i47294Gh	31.4	Chr14
i36892Gh	31.465	Chr14
i48239Gh	31.52	Chr14
i05150Gh	31.566	Chr14
i04904Gh	31.59	Chr14
i28148Gh	31.605	Chr14
i40729Gh	31.66	Chr14
i15482Gh	31.692	Chr14
i46239Gh	31.742	Chr14
i24937Gh	31.77	Chr14
i65391Gm	31.795	Chr14
i22862Gh	31.823	Chr14
i00509Gh	31.858	Chr14
i35706Gh	31.869	Chr14
i38324Gh	31.912	Chr14
i21665Gh	31.936	Chr14
i33981Gh	31.964	Chr14
i36367Gh	31.992	Chr14
i29369Gh	32.017	Chr14
i15298Gh	32.028	Chr14
i38753Gh	32.036	Chr14
i15293Gh	32.063	Chr14
i05145Gh	32.074	Chr14
i24200Gh	32.126	Chr14
i33864Gh	32.139	Chr14
i39316Gh	32.177	Chr14
i15364Gh	32.206	Chr14
i29206Gh	32.222	Chr14
i33506Gh	32.247	Chr14
i49625Gh	32.266	Chr14
i35110Gh	32.329	Chr14
i32417Gh	32.363	Chr14
i47520Gh	32.379	Chr14
i34446Gh	32.395	Chr14
i28709Gh	32.427	Chr14
i26934Gh	32.509	Chr14
i23352Gh	32.528	Chr14
i40984Gh	32.601	Chr14
i34519Gh	32.656	Chr14
i04978Gh	32.685	Chr14
i39672Gh	32.735	Chr14
i04937Gh	32.86	Chr14
i18857Gh	32.948	Chr14
i25769Gh	32.991	Chr14
i15356Gh	33.081	Chr14
i04964Gh	33.269	Chr14
i34397Gh	33.392	Chr14
i15348Gh	33.534	Chr14
i00965Gh	33.716	Chr14
i18860Gh	33.974	Chr14
i04933Gh	34.557	Chr14
i43400Gh	35.078	Chr14
i22184Gh	35.322	Chr14
i33821Gh	35.463	Chr14
i05130Gh	36.231	Chr14
i34594Gh	36.624	Chr14
i05144Gh	36.776	Chr14
i28013Gh	36.935	Chr14
i35279Gh	37.059	Chr14
i30611Gh	37.397	Chr14
i41064Gh	37.788	Chr14
i28364Gh	38.033	Chr14
i26376Gh	38.064	Chr14
i30654Gh	38.106	Chr14
i29302Gh	38.16	Chr14
i29766Gh	38.234	Chr14
i37317Gh	38.235	Chr14
i30077Gh	38.276	Chr14
i18904Gh	38.303	Chr14
i28950Gh	38.328	Chr14
i32648Gh	38.363	Chr14
i44784Gh	38.412	Chr14
i23856Gh	38.429	Chr14
i46756Gh	38.456	Chr14
i26157Gh	38.478	Chr14
i46755Gh	38.498	Chr14
i43250Gh	38.499	Chr14
i48062Gh	38.506	Chr14
i41576Gh	38.521	Chr14
i31339Gh	38.532	Chr14
i31510Gh	38.561	Chr14
i30023Gh	38.675	Chr14
i44073Gh	38.721	Chr14
i37051Gh	38.768	Chr14
i22221Gh	38.792	Chr14
i30686Gh	38.804	Chr14
i34376Gh	38.81	Chr14
i33020Gh	38.813	Chr14
i44631Gh	38.825	Chr14
i34377Gh	38.83	Chr14
i23106Gh	38.836	Chr14
i47354Gh	38.843	Chr14
i35490Gh	38.844	Chr14
i18903Gh	38.869	Chr14
i42745Gh	38.88	Chr14
i37050Gh	38.9	Chr14
i38193Gh	38.903	Chr14
i45849Gh	38.934	Chr14
i28884Gh	38.935	Chr14
i39763Gh	38.955	Chr14
i39764Gh	38.955	Chr14
i05193Gh	38.97	Chr14
i25974Gh	38.978	Chr14
i21572Gh	39.017	Chr14
i28422Gh	39.072	Chr14
i24595Gh	39.124	Chr14
i37696Gh	39.204	Chr14
i25484Gh	39.238	Chr14
i30248Gh	39.303	Chr14
i38592Gh	39.369	Chr14
i35068Gh	39.407	Chr14
i38030Gh	39.447	Chr14
i43014Gh	39.502	Chr14
i27249Gh	39.56	Chr14
i22394Gh	39.59	Chr14
i22707Gh	39.959	Chr14
i38937Gh	40.108	Chr14
i44868Gh	40.151	Chr14
i40886Gh	40.175	Chr14
i41891Gh	40.308	Chr14
i27328Gh	40.328	Chr14
i38480Gh	40.472	Chr14
i27564Gh	40.564	Chr14
i28729Gh	40.587	Chr14
i18940Gh	40.764	Chr14
i41524Gh	40.938	Chr14
i25478Gh	41.047	Chr14
i00245Gh	41.109	Chr14
i32880Gh	41.147	Chr14
i37054Gh	41.383	Chr14
i30843Gh	41.64	Chr14
i29631Gh	41.651	Chr14
i26580Gh	41.709	Chr14
i34003Gh	41.797	Chr14
i05404Gh	42.173	Chr14
i33863Gh	42.227	Chr14
i35119Gh	42.338	Chr14
i32068Gh	42.428	Chr14
i43151Gh	42.542	Chr14
i49122Gh	42.911	Chr14
i23762Gh	43.294	Chr14
i23628Gh	43.616	Chr14
i38481Gh	43.648	Chr14
i42776Gh	43.806	Chr14
i41558Gh	43.812	Chr14
i38809Gh	44.392	Chr14
i19001Gh	44.525	Chr14
i27231Gh	44.968	Chr14
i36385Gh	45.525	Chr14
i15488Gh	45.968	Chr14
i47441Gh	46.458	Chr14
i23349Gh	47.723	Chr14
i34963Gh	49.444	Chr14
i44045Gh	50.818	Chr14
i25181Gh	50.965	Chr14
i28149Gh	51.016	Chr14
i28957Gh	51.218	Chr14
i36740Gh	52.003	Chr14
i49621Gh	52.389	Chr14
i38897Gh	53.557	Chr14
i23629Gh	53.744	Chr14
i15587Gh	55.06	Chr14
i65685Gm	55.56	Chr14
i05785Gh	55.93	Chr14
i15595Gh	56.264	Chr14
i05782Gh	56.358	Chr14
i05766Gh	56.393	Chr14
i05778Gh	56.407	Chr14
i05768Gh	56.412	Chr14
i05765Gh	56.416	Chr14
i15613Gh	56.456	Chr14
i15600Gh	56.467	Chr14
i05767Gh	56.48	Chr14
i05755Gh	56.483	Chr14
i05780Gh	56.504	Chr14
i05779Gh	56.511	Chr14
i15596Gh	56.613	Chr14
i32325Gh	56.676	Chr14
i05777Gh	56.801	Chr14
i37747Gh	58.358	Chr14
i22568Gh	59.156	Chr14
i26838Gh	59.45	Chr14
i01129Gh	60.022	Chr14
i21263Gh	60.705	Chr14
i15610Gh	63.76	Chr14
i15601Gh	63.763	Chr14
i15605Gh	63.77	Chr14
i15609Gh	63.786	Chr14
i15615Gh	63.825	Chr14
i05772Gh	64.912	Chr14
i05775Gh	65.272	Chr14
i32398Gh	69.829	Chr14
i38712Gh	69.95	Chr14
i23682Gh	70.478	Chr14
i05035Gh	71.185	Chr14
i22015Gh	86.011	Chr14
i02955Gh	0	Chr15
i02314Gh	4.106	Chr15
i14554Gh	4.164	Chr15
i02311Gh	4.176	Chr15
i02280Gh	4.691	Chr15
i02306Gh	4.907	Chr15
i02317Gh	5.29	Chr15
i14562Gh	5.291	Chr15
i02279Gh	5.588	Chr15
i00275Gh	8.288	Chr15
i35552Gh	8.937	Chr15
i02483Gh	10.718	Chr15
i00224Gh	10.913	Chr15
i02803Gh	11.04	Chr15
i14560Gh	11.114	Chr15
i22396Gh	11.309	Chr15
i18479Gh	11.435	Chr15
i14557Gh	11.799	Chr15
i02485Gh	12.089	Chr15
i02313Gh	12.098	Chr15
i14556Gh	12.111	Chr15
i62106Gt	12.256	Chr15
i66858Ga	12.353	Chr15
i24476Gh	12.437	Chr15
i02281Gh	13.059	Chr15
i18378Gh	13.617	Chr15
i45916Gh	13.872	Chr15
i02469Gh	14.012	Chr15
i46030Gh	15.594	Chr15
i02538Gh	16.408	Chr15
i26129Gh	17.329	Chr15
i02820Gh	17.507	Chr15
i29255Gh	17.726	Chr15
i27477Gh	17.947	Chr15
i35620Gh	18.044	Chr15
i41852Gh	18.33	Chr15
i29720Gh	19.487	Chr15
i29719Gh	19.697	Chr15
i64628Gm	20.515	Chr15
i34122Gh	21.118	Chr15
i49465Gh	23.091	Chr15
i36226Gh	23.444	Chr15
i23598Gh	23.674	Chr15
i21698Gh	24.004	Chr15
i18410Gh	24.279	Chr15
i38002Gh	25.452	Chr15
i24484Gh	25.491	Chr15
i30177Gh	25.515	Chr15
i02628Gh	25.521	Chr15
i42439Gh	25.539	Chr15
i37573Gh	25.546	Chr15
i49067Gh	25.551	Chr15
i21992Gh	25.561	Chr15
i41737Gh	25.583	Chr15
i45828Gh	25.585	Chr15
i21056Gh	25.592	Chr15
i24483Gh	25.61	Chr15
i45832Gh	25.648	Chr15
i07195Gh	25.721	Chr15
i25137Gh	25.811	Chr15
i23643Gh	29.785	Chr15
i02459Gh	29.879	Chr15
i02486Gh	32.53	Chr15
i31026Gh	32.767	Chr15
i22421Gh	33.209	Chr15
i42293Gh	33.669	Chr15
i17844Gh	34.032	Chr15
i37620Gh	36.156	Chr15
i02315Gh	39.222	Chr15
i07215Gh	47.633	Chr15
i01482Gh	0	Chr16
i33605Gh	0.358	Chr16
i24183Gh	0.54	Chr16
i26628Gh	0.54	Chr16
i01583Gh	1.052	Chr16
i01483Gh	1.105	Chr16
i01597Gh	1.131	Chr16
i35836Gh	1.227	Chr16
i01738Gh	1.262	Chr16
i22455Gh	1.506	Chr16
i01590Gh	1.629	Chr16
i30207Gh	1.809	Chr16
i46521Gh	1.929	Chr16
i01488Gh	1.969	Chr16
i18361Gh	2.235	Chr16
i01585Gh	2.279	Chr16
i37717Gh	2.285	Chr16
i01686Gh	2.355	Chr16
i01576Gh	2.373	Chr16
i01394Gh	2.376	Chr16
i26792Gh	2.629	Chr16
i25908Gh	2.708	Chr16
i42550Gh	2.839	Chr16
i01592Gh	2.988	Chr16
i43850Gh	3.037	Chr16
i01801Gh	3.131	Chr16
i01594Gh	3.195	Chr16
i47454Gh	3.268	Chr16
i01572Gh	3.387	Chr16
i29124Gh	3.453	Chr16
i43060Gh	3.658	Chr16
i01645Gh	3.83	Chr16
i01711Gh	4.039	Chr16
i01786Gh	4.134	Chr16
i01789Gh	4.336	Chr16
i36784Gh	4.57	Chr16
i01828Gh	4.696	Chr16
i31225Gh	4.927	Chr16
i35502Gh	5.027	Chr16
i25228Gh	5.267	Chr16
i18208Gh	5.97	Chr16
i29418Gh	6.197	Chr16
i14297Gh	6.238	Chr16
i01297Gh	7.161	Chr16
i13939Gh	7.648	Chr16
i01279Gh	10.448	Chr16
i14406Gh	14.168	Chr16
i01766Gh	15.083	Chr16
i00144Gh	16.025	Chr16
i01401Gh	17.096	Chr16
i14319Gh	18.727	Chr16
i22603Gh	19.486	Chr16
i24194Gh	19.865	Chr16
i40100Gh	20.137	Chr16
i24193Gh	20.19	Chr16
i00389Gh	21.197	Chr16
i46747Gh	21.481	Chr16
i01444Gh	22.171	Chr16
i01441Gh	22.277	Chr16
i41790Gh	23.282	Chr16
i01567Gh	23.968	Chr16
i29688Gh	24.045	Chr16
i29957Gh	24.188	Chr16
i01669Gh	25.167	Chr16
i44896Gh	25.349	Chr16
i01396Gh	25.465	Chr16
i42450Gh	25.65	Chr16
i39939Gh	25.66	Chr16
i01643Gh	26.23	Chr16
i01639Gh	26.494	Chr16
i20680Gh	26.611	Chr16
i01374Gh	26.706	Chr16
i49092Gh	27.73	Chr16
i48173Gh	27.782	Chr16
i20393Gh	28.268	Chr16
i39977Gh	28.622	Chr16
i38691Gh	28.857	Chr16
i40111Gh	28.894	Chr16
i24534Gh	28.925	Chr16
i21774Gh	28.952	Chr16
i33622Gh	29.014	Chr16
i36606Gh	29.025	Chr16
i29598Gh	29.042	Chr16
i24493Gh	29.059	Chr16
i36574Gh	29.071	Chr16
i40103Gh	29.083	Chr16
i45142Gh	29.086	Chr16
i18303Gh	29.097	Chr16
i37540Gh	29.121	Chr16
i32074Gh	29.122	Chr16
i21368Gh	29.166	Chr16
i30156Gh	29.169	Chr16
i52610Gb	29.537	Chr16
i34059Gh	29.601	Chr16
i22650Gh	29.907	Chr16
i27519Gh	30.022	Chr16
i29663Gh	30.397	Chr16
i41870Gh	33.548	Chr16
i39054Gh	33.567	Chr16
i42833Gh	33.982	Chr16
i36412Gh	34.364	Chr16
i01640Gh	34.364	Chr16
i00384Gh	35.114	Chr16
i47603Gh	35.631	Chr16
i47004Gh	35.959	Chr16
i01564Gh	36.049	Chr16
i43755Gh	36.991	Chr16
i30641Gh	37.009	Chr16
i45950Gh	38.645	Chr16
i36953Gh	41.309	Chr16
i01463Gh	42.475	Chr16
i31504Gh	43.774	Chr16
i50349Gb	44.075	Chr16
i22299Gh	44.374	Chr16
i21863Gh	44.547	Chr16
i52602Gb	44.727	Chr16
i54957Gb	44.912	Chr16
i59324Gb	45.041	Chr16
i21795Gh	45.367	Chr16
i01627Gh	45.434	Chr16
i21781Gh	45.608	Chr16
i58968Gb	45.771	Chr16
i22690Gh	45.863	Chr16
i40102Gh	46.223	Chr16
i21468Gh	46.392	Chr16
i34919Gh	48.582	Chr16
i01613Gh	48.897	Chr16
i45501Gh	49.305	Chr16
i46435Gh	49.973	Chr16
i58367Gb	51.582	Chr16
i62679Gt	51.712	Chr16
i63024Gt	51.871	Chr16
i48349Gh	51.981	Chr16
i40081Gh	52.034	Chr16
i24307Gh	52.068	Chr16
i01688Gh	52.198	Chr16
i00787Gh	52.43	Chr16
i52120Gb	52.474	Chr16
i64769Gm	52.564	Chr16
i21381Gh	52.705	Chr16
i20806Gh	52.765	Chr16
i50144Gb	52.936	Chr16
i51973Gb	52.975	Chr16
i21184Gh	53.221	Chr16
i20986Gh	53.272	Chr16
i14361Gh	53.477	Chr16
i50206Gb	53.6	Chr16
i62591Gt	53.801	Chr16
i51857Gb	53.82	Chr16
i50794Gb	54.007	Chr16
i50348Gb	54.109	Chr16
i52051Gb	54.16	Chr16
i21384Gh	54.648	Chr16
i44137Gh	56.993	Chr16
i48344Gh	57.172	Chr16
i01767Gh	57.192	Chr16
i22249Gh	57.423	Chr16
i18258Gh	57.513	Chr16
i31338Gh	57.632	Chr16
i33420Gh	57.64	Chr16
i26919Gh	57.964	Chr16
i42534Gh	58.018	Chr16
i47028Gh	58.059	Chr16
i47029Gh	58.339	Chr16
i27803Gh	58.347	Chr16
i58144Gb	60.875	Chr16
i54645Gb	61.246	Chr16
i22558Gh	61.853	Chr16
i54704Gb	62.932	Chr16
i01693Gh	73.096	Chr16
i57316Gb	74.046	Chr16
i20831Gh	74.372	Chr16
i14907Gh	0	Chr17
i14878Gh	1.944	Chr17
i03339Gh	1.945	Chr17
i03336Gh	2.205	Chr17
i03330Gh	2.257	Chr17
i03333Gh	2.51	Chr17
i03241Gh	3.405	Chr17
i26265Gh	3.94	Chr17
i03246Gh	4.487	Chr17
i03245Gh	4.776	Chr17
i46085Gh	5.302	Chr17
i03447Gh	5.86	Chr17
i27404Gh	5.947	Chr17
i03434Gh	6.001	Chr17
i48098Gh	6.001	Chr17
i49065Gh	6.001	Chr17
i03436Gh	6.001	Chr17
i39574Gh	6.023	Chr17
i03556Gh	6.181	Chr17
i03433Gh	6.218	Chr17
i29679Gh	6.491	Chr17
i03503Gh	6.808	Chr17
i03477Gh	7.155	Chr17
i60898Gt	7.225	Chr17
i44474Gh	7.464	Chr17
i03341Gh	11.673	Chr17
i28038Gh	17.639	Chr17
i03593Gh	18.461	Chr17
i03537Gh	22.833	Chr17
i03515Gh	24.191	Chr17
i18578Gh	24.517	Chr17
i03510Gh	24.597	Chr17
i03512Gh	24.698	Chr17
i22912Gh	25.073	Chr17
i14812Gh	25.168	Chr17
i03541Gh	27.92	Chr17
i00652Gh	28.044	Chr17
i14920Gh	29.608	Chr17
i51624Gb	30.341	Chr17
i03525Gh	30.709	Chr17
i03509Gh	30.953	Chr17
i14921Gh	31.015	Chr17
i33067Gh	31.27	Chr17
i43615Gh	31.34	Chr17
i14513Gh	33.697	Chr17
i47138Gh	33.799	Chr17
i03218Gh	34.648	Chr17
i03216Gh	35.058	Chr17
i03508Gh	37.314	Chr17
i18575Gh	40.305	Chr17
i03411Gh	42.378	Chr17
i03527Gh	44.067	Chr17
i28727Gh	44.332	Chr17
i00956Gh	44.738	Chr17
i42547Gh	45.269	Chr17
i14844Gh	48.609	Chr17
i03522Gh	51.023	Chr17
i03688Gh	56.453	Chr17
i13994Gh	59.043	Chr17
i13766Gh	0	Chr18
i13754Gh	1.875	Chr18
i13145Gh	5.245	Chr18
i29829Gh	14.119	Chr18
i31442Gh	14.228	Chr18
i13146Gh	16.051	Chr18
i20346Gh	26.535	Chr18
i13454Gh	27.023	Chr18
i20381Gh	27.854	Chr18
i63505Gm	28.315	Chr18
i35244Gh	28.322	Chr18
i32883Gh	29.088	Chr18
i13851Gh	35.074	Chr18
i26970Gh	38.787	Chr18
i39369Gh	41.864	Chr18
i13456Gh	47.948	Chr18
i18008Gh	48.348	Chr18
i13451Gh	48.699	Chr18
i38577Gh	50.475	Chr18
i13472Gh	51.4	Chr18
i35011Gh	53.756	Chr18
i26433Gh	53.783	Chr18
i13326Gh	54.063	Chr18
i47844Gh	54.189	Chr18
i42170Gh	54.328	Chr18
i13319Gh	54.72	Chr18
i42821Gh	55.472	Chr18
i13400Gh	55.709	Chr18
i13347Gh	55.946	Chr18
i18351Gh	56.246	Chr18
i13256Gh	56.252	Chr18
i18354Gh	56.309	Chr18
i13445Gh	56.445	Chr18
i00400Gh	56.526	Chr18
i13324Gh	56.683	Chr18
i13279Gh	56.837	Chr18
i13187Gh	56.945	Chr18
i13283Gh	56.963	Chr18
i18042Gh	57.055	Chr18
i36753Gh	57.192	Chr18
i17916Gh	57.211	Chr18
i26312Gh	57.289	Chr18
i37702Gh	57.289	Chr18
i18044Gh	57.333	Chr18
i13544Gh	57.341	Chr18
i00680Gh	57.453	Chr18
i13720Gh	57.533	Chr18
i18045Gh	57.56	Chr18
i13705Gh	57.711	Chr18
i13112Gh	57.715	Chr18
i12965Gh	57.785	Chr18
i00124Gh	57.845	Chr18
i12971Gh	57.905	Chr18
i13343Gh	57.969	Chr18
i26297Gh	58.005	Chr18
i13133Gh	58.066	Chr18
i40506Gh	58.114	Chr18
i13007Gh	58.135	Chr18
i45074Gh	58.263	Chr18
i41921Gh	58.402	Chr18
i49023Gh	58.413	Chr18
i31525Gh	58.471	Chr18
i13362Gh	58.524	Chr18
i12985Gh	58.556	Chr18
i13361Gh	58.559	Chr18
i21531Gh	58.566	Chr18
i26380Gh	58.606	Chr18
i51976Gb	58.696	Chr18
i43788Gh	58.735	Chr18
i27253Gh	58.741	Chr18
i34647Gh	58.755	Chr18
i27631Gh	58.799	Chr18
i48293Gh	58.813	Chr18
i40209Gh	58.874	Chr18
i40195Gh	58.877	Chr18
i48138Gh	58.884	Chr18
i12981Gh	58.966	Chr18
i41866Gh	58.976	Chr18
i28173Gh	59.024	Chr18
i13368Gh	59.081	Chr18
i13492Gh	59.141	Chr18
i30530Gh	59.215	Chr18
i47759Gh	59.26	Chr18
i17869Gh	59.336	Chr18
i12960Gh	59.352	Chr18
i13008Gh	59.384	Chr18
i17931Gh	59.402	Chr18
i12956Gh	59.482	Chr18
i17932Gh	59.525	Chr18
i21055Gh	59.678	Chr18
i35230Gh	59.726	Chr18
i13814Gh	59.801	Chr18
i13801Gh	59.879	Chr18
i22084Gh	59.907	Chr18
i33633Gh	60.075	Chr18
i18011Gh	60.082	Chr18
i22032Gh	60.184	Chr18
i13162Gh	60.366	Chr18
i47339Gh	60.655	Chr18
i24219Gh	60.957	Chr18
i12999Gh	61.18	Chr18
i17887Gh	61.5	Chr18
i41872Gh	62.275	Chr18
i45940Gh	67.718	Chr18
i21027Gh	68.147	Chr18
i49258Gh	68.344	Chr18
i13532Gh	73.14	Chr18
i43889Gh	76.227	Chr18
i25079Gh	82.311	Chr18
i37364Gh	84.695	Chr18
i31825Gh	85.74	Chr18
i30862Gh	86.001	Chr18
i31036Gh	86.033	Chr18
i13455Gh	86.127	Chr18
i64918Gm	86.173	Chr18
i45991Gh	91.208	Chr18
i13081Gh	110.506	Chr18
i13709Gh	119.97	Chr18
i09067Gh	0	Chr19
i09082Gh	0.11	Chr19
i08934Gh	1.008	Chr19
i09085Gh	1.428	Chr19
i09008Gh	1.658	Chr19
i16591Gh	2.979	Chr19
i08933Gh	8.614	Chr19
i28797Gh	10.871	Chr19
i09073Gh	15.963	Chr19
i50906Gb	16.52	Chr19
i09079Gh	17.344	Chr19
i09086Gh	17.37	Chr19
i09093Gh	17.553	Chr19
i09091Gh	17.608	Chr19
i52913Gb	17.802	Chr19
i30940Gh	18.912	Chr19
i08977Gh	19.33	Chr19
i08976Gh	19.342	Chr19
i08972Gh	19.462	Chr19
i08996Gh	19.617	Chr19
i08987Gh	19.988	Chr19
i09220Gh	20.269	Chr19
i08957Gh	20.433	Chr19
i09219Gh	20.543	Chr19
i08943Gh	20.829	Chr19
i24482Gh	21.271	Chr19
i09217Gh	21.645	Chr19
i09142Gh	22.498	Chr19
i50703Gb	22.728	Chr19
i09057Gh	22.785	Chr19
i31823Gh	23.154	Chr19
i09058Gh	23.588	Chr19
i16620Gh	23.661	Chr19
i36086Gh	24.229	Chr19
i27871Gh	25.855	Chr19
i09035Gh	26.216	Chr19
i55376Gb	26.397	Chr19
i09066Gh	26.471	Chr19
i09636Gh	26.661	Chr19
i37157Gh	27.206	Chr19
i47122Gh	27.351	Chr19
i34180Gh	27.503	Chr19
i08973Gh	27.56	Chr19
i08989Gh	27.631	Chr19
i08962Gh	27.732	Chr19
i08966Gh	27.793	Chr19
i08969Gh	27.806	Chr19
i44604Gh	27.911	Chr19
i08980Gh	27.963	Chr19
i55343Gb	28.296	Chr19
i08936Gh	28.421	Chr19
i42488Gh	28.448	Chr19
i16571Gh	28.491	Chr19
i08945Gh	28.578	Chr19
i09110Gh	29.155	Chr19
i09631Gh	29.28	Chr19
i16566Gh	29.594	Chr19
i08941Gh	30.202	Chr19
i16796Gh	30.359	Chr19
i27444Gh	30.45	Chr19
i09031Gh	30.639	Chr19
i09177Gh	31.438	Chr19
i09049Gh	31.572	Chr19
i16965Gh	32.247	Chr19
i09829Gh	33.335	Chr19
i16668Gh	34.511	Chr19
i09464Gh	34.641	Chr19
i09472Gh	34.663	Chr19
i45633Gh	34.731	Chr19
i50235Gb	34.814	Chr19
i52709Gb	35.063	Chr19
i52708Gb	35.092	Chr19
i09422Gh	35.167	Chr19
i16691Gh	35.267	Chr19
i09411Gh	35.35	Chr19
i09400Gh	35.368	Chr19
i43120Gh	35.798	Chr19
i09946Gh	36.349	Chr19
i22528Gh	36.362	Chr19
i09637Gh	38.672	Chr19
i00665Gh	38.708	Chr19
i08786Gh	39.623	Chr19
i00558Gh	40.399	Chr19
i16786Gh	40.86	Chr19
i09475Gh	43.661	Chr19
i09457Gh	43.842	Chr19
i09453Gh	44.162	Chr19
i09431Gh	44.197	Chr19
i09390Gh	44.283	Chr19
i16662Gh	44.784	Chr19
i09371Gh	44.806	Chr19
i09643Gh	45.255	Chr19
i09666Gh	45.496	Chr19
i21172Gh	45.84	Chr19
i09629Gh	46.615	Chr19
i08832Gh	47.456	Chr19
i09452Gh	52.207	Chr19
i09430Gh	52.835	Chr19
i09432Gh	52.843	Chr19
i10465Gh	53.462	Chr19
i34239Gh	53.593	Chr19
i10464Gh	53.76	Chr19
i09386Gh	54.014	Chr19
i08789Gh	54.081	Chr19
i10459Gh	54.42	Chr19
i10450Gh	54.736	Chr19
i17039Gh	54.945	Chr19
[truncated: 620 more rows]
