# Supplementary material for: Genome-Wide SNP Linkage Mapping and QTL Analysis for Fiber Quality and Yield Traits in the Upland Cotton Recombinant Inbred Lines Population
Source: Front Plant Sci. 2016 Sep 8;7:1356. doi: 10.3389/fpls.2016.01356 (PMC5014859; doi:10.3389/fpls.2016.01356)
Supplement: Supplementary file 2 [file Table_2.XLSX]

## Sheet: Sheet1
Table S2 The collinearity results of genetic map and physical map
Chromosome	Size (cM)	start site (bp)	end site (bp)	Genome coverage (bp)	Total length of G. hirsutum genome (bp)	% of genome coverage
Chr01	52.9	119274	98348923	98229649	99884700	98.343
Chr02	95.22	1023570	81570580	80547010	83447906	96.5237
Chr03	116.96	523324	95575829	95052505	100263045	94.8031
Chr04	34.26	336548	59092291	58755743	62913772	93.3909
Chr05	69.8	1088165	90450066	89361901	92047023	97.0829
Chr06	56.76	82636	103066362	102983726	103170444	99.819
Chr07	67.03	5372	78081805	78076433	78251018	99.7769
Chr08	56.77	3268448	101176790	97908342	103626341	94.4821
Chr09	99.9	855379	74053711	73198332	74999931	97.5979
Chr10	69.07	29508325	100458001	70949676	100866604	70.3401
Chr11	41.46	1589015	91461507	89872492	93316192	96.3096
Chr12	52.71	73200751	82749065	9548314	87484866	10.9142
Chr13	68.76	98009	79168280	79070271	79961121	98.8859
At subgenome	881.61			1023554394	1160232963	88.3284
Chr14	86.01	417269	67232015	66814746	67284553	99.3018
Chr15	47.63	1534740	61087709	59552969	61456009	96.9034
Chr16	74.37	209876	52457808	52247932	55312611	94.4593
Chr17	59.04	1084773	45732202	44647429	46690656	95.6239
Chr18	119.97	23413	60366730	60343317	60534298	99.6845
Chr19	62.99	245356	61615174	61369818	61933047	99.0906
Chr20	80.1	1134992	62111703	60976711	63374666	96.2162
Chr21	72.88	10239602	66072110	55832508	66087774	84.4824
Chr22	50.24	879178	51157722	50278544	51454130	97.7153
Chr23	30.93	1269517	50844492	49574975	50995436	97.2145
Chr24	73.43	100127	65637365	65537238	65894135	99.4584
Chr25	79.85	11278	64224792	64213514	64294643	99.8738
Chr26	65.21	52314	58272198	58219884	59109837	98.4944
Dtsubgenome	902.67			749609585	774421795	96.8091
Total	1784.28			1773163979	1934654758	92.5688
