# Supplementary material for: Genome-Wide SNP Linkage Mapping and QTL Analysis for Fiber Quality and Yield Traits in the Upland Cotton Recombinant Inbred Lines Population
Source: Front Plant Sci. 2016 Sep 8;7:1356. doi: 10.3389/fpls.2016.01356 (PMC5014859; doi:10.3389/fpls.2016.01356)
Supplement: Supplementary file 4 [file Table_4.XLSX]

## Sheet: Sheet1
Table S4 Epistatic and QE interaction loci for fiber quality and yield traits of upland cotton RILs across two environments by Icimapping.
Traitsa	Chromosome1	Position1b	Flanking markers1	Chromosome2	Position2b	Flanking markers2	LODc	PVEd	PVE(AA)d	PVE(AA by E)d	Add by Adde	AA by yce	AA by bge
FL	Chr05	20	i35761Gh-i09052Gh	Chr08	40	i04524Gh-i01126Gh	5.5423	4.4264	4.4264	0	0.2296	-0.0042	0.0042
	Chr09	80	i47965Gh-i03487Gh	Chr13	10	i45163Gh-i30934Gh	5.1278	4.1696	4.1437	0.0259	-0.2258	-0.0182	0.0182
	Chr06	55	i06396Gh-i06056Gh	Chr13	25	i13079Gh-i36296Gh	5.6534	6.0201	5.9009	0.1192	0.303	0.0421	-0.0421
	Chr14	20	i15345Gh-i18849Gh	Chr17	45	i00956Gh-i42547Gh	5.2031	3.9046	3.8942	0.0104	0.2153	0.0085	-0.0085
	Chr10	40	i38186Gh-i11502Gh	Chr18	30	i32883Gh-i13851Gh	5.7372	4.6659	4.64	0.0259	-0.2731	-0.026	0.026
	Chr04	30	i10502Gh-i36496Gh	Chr19	10	i08933Gh-i28797Gh	6.3111	5.3392	5.2356	0.1036	0.3473	0.0443	-0.0443
	Chr19	40	i08786Gh-i00558Gh	Chr19	45	i09371Gh-i09643Gh	5.3043	4.8524	4.8524	0	-0.2581	-0.0111	0.0111
	Chr03	60	i35903Gh-i20966Gh	Chr21	60	i22642Gh-i41613Gh	5.2171	3.96	3.8978	0.0622	-0.2176	-0.0274	0.0274
	Chr17	10	i44474Gh-i03341Gh	Chr21	60	i22642Gh-i41613Gh	5.133	4.3917	4.3762	0.0155	-0.2453	-0.0209	0.0209
MIC	Chr17	30	i14920Gh-i51624Gb	Chr19	30	i16566Gh-i08941Gh	5.5238	6.3815	6.1983	0.1831	-0.0975	0.0164	-0.0164
	Chr19	30	i16566Gh-i08941Gh	Chr19	50	i08832Gh-i09452Gh	5.0163	5.8256	5.3292	0.4964	0.0905	-0.0261	0.0261
	Chr13	30	i24929Ghi13848Gh	Chr25	25	i27022Gh-i11449Gh	5.3118	5.6067	5.4735	0.1332	0.0847	-0.0138	0.0138
FE	Chr01	35	i02298Gh-i42430Gh	Chr18	35	i32883Gh-i13851Gh	5.8879	4.4624	4.4583	0.0041	-0.1813	0.0062	-0.0062
	Chr03	100	i23640Gh-i34190Gh	Chr26	40	i36067Gh-i08578Gh	5.5148	4.5321	4.4109	0.1212	0.1678	0.0279	-0.0279
FS	Chr04	25	i10502Gh-i36496Gh	Chr14	85	i05035Gh-i22015Gh	5.5036	5.5992	5.3322	0.267	-0.4265	-0.0972	0.0972
	Chr25	20	i41210Gh-i42629Gh	Chr26	25	i08562Gh-i49188Gh	5.8294	6.3255	6.2164	0.1091	0.4158	-0.0582	0.0582
BW	Chr18	110	i45991Gh-i13081Gh	Chr22	25	i12539Gh-i12581Gh	5.0275	5.2803	5.2757	0.0046	0.1573	0.0016	-0.0016
LP	Chr03	65	i49177Gh-i39896Gh	Chr08	50	i01126Gh-i04719Gh	6.0421	5.4353	4.7638	0.6715	0.4102	0.1549	-0.1549
	Chr18	40	i26970Gh-i39369Gh	Chr20	25	i25398Gh-i11734Gh	5.0991	4.3524	4.3237	0.0287	-0.3896	-0.0233	0.0233
a FL: fiber length; FU: fiber uniformity; MIC: micronaire; FE: fiber elongation; FS: fiber strength; BW: boll weight; LP: lint percentage
b Position of e-QTL located on chromosome: as cM distance from the top of each chromosome
c A LOD threshold of 5.0 was used for declaration of e-QTL, based on 1000 permutations at as ignificance level of 0.01
d PVE,all the phenotypic variance ;PVE(AA),phenotypic variance explained by e-QTL ct;PVE(AAbyE),phenotypic variance explained by epistasis × environment interactions
e AddbyAdd, represents the estimated additive effect of epistatic QTL;AA by yc and AA by bg, the additive effects of epistatic QTL under yc and bg, respectively
